# Supplementary material for: ChemEngine: harvesting 3D chemical structures of supplementary data from PDF files
Source: J Cheminform. 2016 Dec 29;8:73. doi: 10.1186/s13321-016-0175-x (PMC5195924; doi:10.1186/s13321-016-0175-x)
Supplement: Supplementary file 1 — Additional file 1. Coordinate data of 29 molecules obtained as output from ChemEngine in the first case study pertaining to formation of epoxides from sulfur ylides and aldehydes. [file 13321_2016_175_MOESM1_ESM.txt]

  C   -1.1744   0.5417  -0.9605 
  S   -0.0501  -0.0786   0.1566 
  C    1.0931  -1.1415  -0.7978 
  C    1.1877   1.1781   0.7204 
  H   -2.1028   0.8352  -0.4693 
  H   -0.7923   1.2464  -1.7030 
  H    1.5021  -0.5873  -1.6491 
  H    0.5151  -1.9988  -1.1522 
  H    1.8986  -1.4806  -0.1392 
  H    1.9471   0.6977   1.3456 
  H    0.6326   1.9146   1.3078 
  H    1.6478   1.6591  -0.1487 
  O    0.3973   0.7815   0.2535 
  C   -0.1107  -0.2152  -0.2239 
  H   -1.1922  -0.2672  -0.4444 
  H    0.4852  -1.1159  -0.4589 
  O   -0.0217   0.5338   0.1192 
  C    0.1287   0.0319   1.3853 
  C    1.6152  -0.1418   1.7341 
  S    2.5115   1.3237   1.0494 
  C    3.9855   1.3323   2.1200 
  C    1.5988   2.7808   1.6483 
  H   -0.3312  -0.9714   1.5308 
  H   -0.3308   0.6775   2.1635 
  H    2.0619  -0.9842   1.1953 
  H    1.8256  -0.2277   2.8048 
  H    4.5813   2.2143   1.8712 
  H    4.5532   0.4265   1.8859 
  H    3.6936   1.3418   3.1737 
  H    2.2038   3.6554   1.3928 
  H    1.4238   2.7278   2.7249 
  H    0.6620   2.8002   1.0897 
  O   -0.0032   1.0395   0.4071 
  C   -0.0346  -0.0214   1.2643 
  C    1.3583  -0.2925   1.9196 
  S    1.3201   0.0241   3.7243 
  C    2.9472  -0.5940   4.2510 
  C    0.1834  -1.2796   4.2950 
  H   -0.3212  -0.9735   0.7695 
  H   -0.7896   0.1128   2.0718 
  H    2.0860   0.4200   1.5200 
  H    1.7287  -1.3126   1.7737 
  H    2.9696  -0.6066   5.3432 
  H    3.6902   0.1133   3.8714 
  H    3.1182  -1.5918   3.8386 
  H    0.2336  -1.3183   5.3857 
  H    0.4535  -2.2397   3.8478 
  H   -0.8207  -0.9799   3.9846 
  O   -2.5934   1.8650   1.0420 
  C   -2.0760   0.7162   0.5124 
  C   -0.5964   0.5954   0.9312 
  S    0.1348  -1.0104   0.4094 
  C    1.9136  -0.6937   0.6218 
  C   -0.0895  -0.9388  -1.3982 
  H   -2.1274   0.6998  -0.5955 
  H   -2.6030  -0.2036   0.8533 
  H   -0.5088   0.6122   2.0226 
  H    0.0102   1.4010   0.5028 
  H    2.4581  -1.5826   0.2925 
  H    2.0774  -0.5334   1.6920 
  H    2.2092   0.1899   0.0499 
  H    0.4940  -1.7478  -1.8430 
  H    0.2254   0.0359  -1.7816 
  H   -1.1516  -1.1037  -1.5947 
  S    0.1735  -1.1803   0.3726 
  C    1.9206  -0.6880   0.5693 
  C   -0.0688  -1.0048  -1.4291 
  H   -2.4247   0.7725  -0.6107 
  H   -2.9782   0.0576   0.9459 
  H   -0.7980   0.6855   2.0581 
  H   -0.2182   1.4487   0.4743 
  H    2.5714  -1.4074   0.0641 
  H    2.1384  -0.6955   1.6417 
  H    2.0877   0.3176   0.1713 
  H    0.5545  -1.7256  -1.9654 
  H    0.1632   0.0142  -1.7548 
  H   -1.1221  -1.2194  -1.6319 
  C    0.0000   0.7350   0.4336 
  C    0.0000  -0.7350   0.4336 
  O    0.0000   0.0000  -0.8108 
  H    0.9243   1.2755   0.6357 
  H   -0.9243   1.2755   0.6357 
  H   -0.9243  -1.2755   0.6357 
  H    0.9243  -1.2755   0.6357 
  S    0.0000   0.0000  -0.5766 
  C    0.0000   1.4250   0.5708 
  C    0.0000  -1.4250   0.5708 
  H    0.0000   2.3292  -0.0472 
  H    0.8966   1.4278   1.1983 
  H   -0.8966   1.4278   1.1983 
  H    0.0000  -2.3292  -0.0472 
  H   -0.8966  -1.4278   1.1983 
  H    0.8966  -1.4278   1.1983 
  O   -0.2554   0.2859   0.4718 
  C    0.0500  -0.3096   1.7012 
  C    1.5008  -0.3531   1.4855 
  S    2.5047   1.4403  -0.1338 
  C    3.8943   2.2473   0.7327 
  C    1.4287   2.8730  -0.4767 
  H   -0.3746  -1.3251   1.8437 
  H   -0.2435   0.2959   2.5753 
  H    1.8839  -1.0789   0.7762 
  H    2.2126   0.1188   2.1539 
  H    4.4104   2.9367   0.0565 
  H    4.5910   1.4609   1.0385 
  H    3.5404   2.7873   1.6165 
  H    1.9290   3.5345  -1.1924 
  H    1.1888   3.4198   0.4393 
  H    0.5102   2.4816  -0.9162 
  O   -0.4402   0.4277   0.6648 
  S   -0.9288   2.0657  -0.0304 
  C    0.9518   2.1079   0.1034 
  C    0.9362   0.6006   0.4899 
  O   -1.6115   1.6302  -1.2554 
  H    1.1001   2.6939   1.0142 
  C   -3.7133   3.1552   3.4094 
  C   -3.2270   4.1268   2.5327 
  C   -2.3435   3.7425   1.5222 
  C   -1.9614   2.4111   1.4173 
  C   -2.4333   1.4262   2.2854 
  C   -3.3226   1.8170   3.2870 
  H   -4.4016   3.4458   4.1979 
  H   -3.5288   5.1620   2.6330 
  H   -2.1095   0.3996   2.1792 
  H   -3.7082   1.0732   3.9779 
  C   -1.7013   4.6378   0.4748 
  O   -0.8852   3.8516  -0.3332 
  C   -2.7800   5.3091  -0.4187 
  F   -3.5788   6.1236   0.3107 
  F   -2.2315   6.0420  -1.3942 
  F   -3.5486   4.3648  -0.9779 
  C   -0.7767   5.6892   1.1476 
  F   -1.4601   6.5073   1.9742 
  F    0.1563   5.0472   1.8825 
  F   -0.1428   6.4489   0.2485 
  C    1.4686  -0.3770  -0.5829 
  F    2.7941  -0.2173  -0.7692 
  F    1.2493  -1.6523  -0.2274 
  F    0.8490  -0.1731  -1.7567 
  C    1.6745   0.3978   1.8386 
  F    2.9573   0.8099   1.7516 
  F    1.0734   1.1366   2.7957 
  F    1.6736  -0.8761   2.2479 
  C    3.3976   3.9173  -2.9353 
  C    3.7304   4.0225  -1.5834 
  C    2.9102   3.4387  -0.6193 
  C    1.7637   2.7228  -0.9975 
  C    1.4349   2.6185  -2.3572 
  C    2.2468   3.2223  -3.3159 
  H    4.0280   4.3813  -3.6892 
  H    4.6194   4.5668  -1.2772 
  H    3.1644   3.5286   0.4340 
  H    0.5395   2.0908  -2.6630 
  H    1.9766   3.1492  -4.3656 
  C   -0.1088   1.9059   0.0000 
  C    1.2943   1.8669   0.0000 
  C    1.9714   0.6409   0.0000 
  C    1.2449  -0.5503   0.0000 
  C   -0.1576  -0.5158   0.0000 
  C   -0.8354   0.7182   0.0000 
  C   -0.9028  -1.7883   0.0000 
  O   -2.1233  -1.8845   0.0000 
  H   -0.6259   2.8625   0.0000 
  H    1.8602   2.7956   0.0000 
  H    3.0579   0.6161   0.0000 
  H    1.7580  -1.5108   0.0000 
  H   -1.9224   0.7252   0.0000 
  H   -0.2676  -2.6982   0.0000 
  C   -0.3239   3.0913  -1.3859 
  S   -0.5917   1.8957   0.0000 
  C   -0.3239   3.0913   1.3859 
  C    0.6471   0.7540   0.0000 
  C    0.4054  -0.6738   0.0000 
  C   -0.8764  -1.2878   0.0000 
  C   -1.0225  -2.6747   0.0000 
  C    0.0948  -3.5222   0.0000 
  C    1.3695  -2.9397   0.0000 
  C    1.5243  -1.5531   0.0000 
  H   -0.4775   2.5403  -2.3171 
  H    0.6986   3.4792  -1.3400 
  H   -1.0501   3.9057  -1.3015 
  H   -0.4775   2.5403   2.3171 
  H   -1.0501   3.9057   1.3015 
  H    0.6986   3.4792   1.3400 
  H    1.6714   1.1193   0.0000 
  H   -1.7676  -0.6647   0.0000 
  H   -2.0258  -3.0993   0.0000 
  H   -0.0247  -4.6032   0.0000 
  H    2.2564  -3.5721   0.0000 
  H    2.5268  -1.1272   0.0000 
  C    0.8434   2.4483  -1.3963 
  S   -0.3580   2.2192   0.0000 
  C    0.8434   2.4483   1.3963 
  C   -1.0921   0.7047   0.0000 
  C   -0.5084  -0.6158   0.0000 
  C    0.8820  -0.8980   0.0000 
  C    1.3604  -2.2099   0.0000 
  C    0.4831  -3.3014   0.0000 
  C   -0.8967  -3.0478   0.0000 
  C   -1.3815  -1.7417   0.0000 
  H    0.2673   2.3521  -2.3200 
  H    1.6365   1.6986  -1.3650 
  H    1.2639   3.4549  -1.3175 
  H    0.2673   2.3521   2.3200 
  H    1.2639   3.4549   1.3175 
  H    1.6365   1.6986   1.3650 
  H   -2.1729   0.8009   0.0000 
  H    1.6057  -0.0877   0.0000 
  H    2.4364  -2.3766   0.0000 
  H    0.8615  -4.3209   0.0000 
  H   -1.6022  -3.8776   0.0000 
  H   -2.4573  -1.5706   0.0000 
  C    -0.73358   0.72947   0.51244 
  C     1.31092   1.46070   0.73756 
  S    -1.63105   2.26178   0.64242 
  C    -1.43585   2.67442   2.40248 
  C    -3.42759   1.88195   0.58698 
  O     1.30312   2.66179   1.13764 
  C    -0.82410   0.06266  -0.79488 
  C     1.87487   0.37036   1.61023 
  C     2.13356   0.61901   2.96681 
  C     2.72251  -0.35891   3.77060 
  C     3.07037  -1.60074   3.22459 
  C     2.82403  -1.85525   1.87022 
  C     2.23339  -0.87440   1.06910 
  C    -0.83203  -1.34979  -0.84873 
  C    -0.79782  -2.02892  -2.06684 
  C    -0.77536  -1.32259  -3.27524 
  C    -0.77576   0.07652  -3.24270 
  C    -0.78944   0.75929  -2.02564 
  H    -0.97283   0.09005   1.36365 
  H     1.44096   1.25096  -0.34039 
  H    -2.02205   3.57503   2.60300 
  H    -0.36887   2.86093   2.53514 
  H    -1.78237   1.83898   3.01697 
  H    -3.67380   1.13246   1.34372 
  H    -3.97860   2.81150   0.76076 
  H    -3.64473   1.50143  -0.41374 
  H     1.88659   1.59612   3.37301 
  H     2.92328  -0.15033   4.81976 
  H     3.53741  -2.36054   3.84750 
  H     3.10463  -2.81268   1.43635 
  H     2.05811  -1.06792   0.01327 
  H    -0.86197  -1.91260   0.08191 
  H    -0.79994  -3.11738  -2.07171 
  H    -0.75829  -1.85331  -4.22431 
  H    -0.75588   0.64422  -4.17126 
  H    -0.76715   1.84724  -2.03095 
  C     1.03148   1.24217  -0.28164 
  C    -1.02083   1.47817  -0.03861 
  S     1.33539   0.45133  -1.85045 
  C     0.60999   1.65149  -3.01586 
  C     3.11797   0.63443  -2.26465 
  C     1.66535   0.60496   0.88519 
  C    -1.59458   0.08993  -0.21179 
  C    -1.52365  -0.86189   0.81711 
  C    -2.11994  -2.11698   0.66809 
  C    -2.80205  -2.43606  -0.51153 
  C    -2.88810  -1.48845  -1.53852 
  C    -2.29383  -0.23448  -1.38476 
  C     1.98313   1.42181   1.99425 
  C     2.48716   0.87591   3.17434 
  C     2.70244  -0.50326   3.28184 
  C     2.39990  -1.32528   2.19110 
  C     1.88485  -0.78349   1.01207 
  O    -1.40791   2.41388  -0.80627 
  H     1.24707   2.30845  -0.37131 
  H    -0.81710   1.70374   1.02836 
  H     0.53507   1.17123  -3.99409 
  H    -0.37029   1.91899  -2.61097 
  H     1.24858   2.53794  -3.06442 
  H     3.40911   1.68384  -2.16905 
  H     3.26280   0.27784  -3.28894 
  H     3.68255   0.01160  -1.56733 
  H    -1.01271  -0.60979   1.74287 
  H    -2.06366  -2.84195   1.47724 
  H    -3.27460  -3.40940  -0.62426 
  H    -3.43200  -1.72208  -2.45192 
  H    -2.39004   0.52186  -2.15895 
  H     1.83256   2.49751   1.91940 
  H     2.72101   1.53264   4.01033 
  H     3.10188  -0.92858   4.19952 
  H     2.56180  -2.39935   2.25590 
  H     1.64178  -1.45021   0.18794 
  C     0.14759   0.13530  -0.14672 
  C    -0.04672   0.52120   1.99005 
  S     1.89421  -0.19850  -0.22176 
  C     2.68052   1.27310   0.50417 
  C     2.41770  -0.02598  -1.97164 
  C    -0.69549  -0.98245  -0.60174 
  C    -1.50005   0.20735   2.18588 
  C    -2.48240   1.16680   1.90355 
  C    -3.83048   0.90035   2.15666 
  C    -4.20999  -0.33602   2.69159 
  C    -3.23480  -1.30052   2.97218 
  C    -1.88906  -1.02766   2.72438 
  C    -1.92918  -0.69351  -1.22761 
  C    -2.81745  -1.70672  -1.58350 
  C    -2.49869  -3.04897  -1.34591 
  C    -1.27831  -3.35599  -0.73583 
  C    -0.39415  -2.34287  -0.36240 
  O     0.84613  -0.12984   2.60593 
  H    -0.07595   1.09154  -0.62460 
  H     0.11768   1.59279   1.76130 
  H     3.75196   1.20524   0.29854 
  H     2.49097   1.20246   1.57589 
  H     2.26024   2.18453   0.07082 
  H     2.13612   0.96005  -2.35036 
  H     3.50049  -0.17358  -2.02719 
  H     1.90469  -0.81072  -2.53219 
  H    -2.18398   2.13276   1.49718 
  H    -4.58361   1.65712   1.94647 
  H    -5.25840  -0.54378   2.89607 
  H    -3.52552  -2.26128   3.39269 
  H    -1.11944  -1.75796   2.95473 
  H    -2.18896   0.34448  -1.42527 
  H    -3.76173  -1.44664  -2.05863 
  H    -3.18833  -3.83958  -1.63326 
  H    -1.01182  -4.39342  -0.54047 
  H     0.53773  -2.61104   0.12852 
  H     3.41908   2.69024   0.77970 
  H     2.05407   1.75973  -1.07072 
  H    -2.34361  -2.25492  -0.39645 
  H    -3.10830  -3.12765   1.78692 
  H    -2.96538  -1.70289   3.82949 
  H    -2.01058   0.59771   3.64979 
  H    -1.20475   1.44722   1.48985 
  C     1.47786  -0.01599   0.01416 
  C     1.62175  -0.72217   1.21693 
  C     2.39193  -0.20281   2.25923 
  C     3.03967   1.02926   2.10877 
  C     2.90590   1.73963   0.91027 
  C     2.12970   1.21682  -0.12844 
  C    -2.26704  -1.63043   0.48970 
  C    -2.69919  -2.12077   1.72376 
  C    -2.61899  -1.32407   2.87038 
  C    -2.08799  -0.03341   2.76660 
  C    -1.63957   0.45187   1.53789 
  H    -1.60090  -0.49369  -1.77451 
  H     0.90466  -0.08427  -2.07940 
  H    -1.10170   2.95021  -3.38872 
  H     0.30357   1.93991  -2.94534 
  H    -1.16770   1.16887  -3.62438 
  H    -3.55569   1.35723  -2.43237 
  H    -3.38892   3.09743  -1.98527 
  H    -3.77132   1.87911  -0.72709 
  H     1.13401  -1.68779   1.30830 
  H     2.49722  -0.76254   3.18667 
  H     3.64901   1.42959   2.91634 
  C   -2.2479  -0.1750   0.4320 
  C   -1.1334  -1.2337   0.0454 
  S   -2.1183  -0.2132   2.3065 
  C   -2.6761  -1.8707   2.8244 
  C   -3.6373   0.7259   2.7479 
  O   -0.2717  -1.3338   1.0879 
  C   -1.9298   1.2339  -0.0203 
  C   -1.7211  -2.5751  -0.4531 
  C   -1.1704  -3.7703   0.0222 
  C   -1.5825  -5.0070  -0.4845 
  C   -2.5596  -5.0644  -1.4838 
  C   -3.1165  -3.8751  -1.9707 
  C   -2.6957  -2.6428  -1.4614 
  C   -2.9087   2.0386  -0.6208 
  C   -2.5867   3.3182  -1.0879 
  C   -1.2842   3.8072  -0.9537 
  C   -0.3013   3.0112  -0.3515 
  C   -0.6207   1.7350   0.1110 
  H   -3.2803  -0.4459   0.1728 
  H   -0.6686  -0.7951  -0.8720 
  H   -2.9003  -1.8169   3.8934 
  H   -1.8430  -2.5404   2.6284 
  H   -3.5647  -2.1678   2.2640 
  H   -4.5355   0.2640   2.3282 
  H   -3.6973   0.7495   3.8398 
  H   -3.5208   1.7443   2.3694 
  H   -0.3979  -3.6995   0.7826 
  H   -1.1339  -5.9246  -0.1071 
  H   -2.8786  -6.0236  -1.8861 
  H   -3.8708  -3.9081  -2.7549 
  H   -3.1185  -1.7261  -1.8726 
  H   -3.9224   1.6600  -0.7365 
  H   -3.3533   3.9293  -1.5588 
  H   -1.0337   4.8009  -1.3182 
  H    0.7158   3.3837  -0.2488 
  H    0.1353   1.0992   0.5648 
  C    0.4939  -0.1198   0.0233 
  C    0.3600   1.4395   0.2512 
  S   -0.0731  -0.6648   1.7553 
  C   -0.4675  -2.4427   1.4830 
  C    1.3918  -0.8750   2.8314 
  C    1.8153  -0.6750  -0.4282 
  C    0.9661   2.2600  -0.9002 
  C    0.4643   2.1785  -2.2164 
  C    0.9887   2.9775  -3.2359 
  C    2.0268   3.8801  -2.9568 
  C    2.5233   3.9779  -1.6417 
  C    1.9865   3.1798  -0.6315 
  C    1.8468  -1.7089  -1.3760 
  C    3.0621  -2.1983  -1.8706 
  C    4.2620  -1.6612  -1.4222 
  C    4.2427  -0.6324  -0.4721 
  C    3.0315  -0.1477   0.0270 
  O    0.8732   1.7150   1.4749 
  H   -0.3115  -0.5247  -0.6067 
  H   -0.7425   1.6192   0.1921 
  H   -0.6559  -2.9064   2.4530 
  H   -1.3786  -2.4991   0.8927 
  H    0.3590  -2.9527   0.9763 
  H    2.1536  -1.4867   2.3582 
  H    1.0517  -1.3336   3.7742 
  H    1.7601   0.1352   3.0009 
  H   -0.3381   1.4827  -2.4491 
  H    0.5927   2.8999  -4.2477 
  H    2.4328   4.5077  -3.7495 
  H    3.3231   4.6745  -1.4089 
  H    2.3363   3.2530   0.3809 
  H    0.9139  -2.1184  -1.7431 
  H    3.0688  -2.9925  -2.6120 
  H    5.2076  -2.0356  -1.8124 
  H    5.1738  -0.2019  -0.1275 
  H    3.0045   0.6588   0.7549 
  C   -1.9766   0.4763   0.7098 
  C   -1.6415  -0.8678  -0.1131 
  S   -1.5793   0.4095   2.5736 
  C   -2.6795  -0.9257   3.1579 
  C   -2.4660   1.8639   3.2323 
  O   -2.2520  -0.7059  -1.2819 
  C   -1.4003   1.7496   0.1438 
  C   -0.1318  -1.1775  -0.2015 
  C    0.5808  -0.7720  -1.3376 
  C    1.9253  -1.1100  -1.5034 
  C    2.5807  -1.8789  -0.5336 
  C    1.8791  -2.3003   0.6004 
  C    0.5327  -1.9507   0.7603 
  C   -2.2290   2.5759  -0.6321 
  C   -1.7257   3.7332  -1.2310 
  C   -0.3852   4.0892  -1.0514 
  C    0.4470   3.2779  -0.2737 
  C   -0.0540   2.1130   0.3134 
  H   -3.0693   0.5250   0.7035 
  H   -2.0611  -1.6846   0.5389 
  H   -2.7064  -0.8726   4.2493 
  H   -2.2551  -1.8804   2.8444 
  H   -3.6806  -0.7954   2.7376 
  H   -3.5012   1.8543   2.8806 
  H   -2.4239   1.8193   4.3238 
  H   -1.9456   2.7533   2.8728 
  H    0.0412  -0.2124  -2.0949 
  H    2.4605  -0.7883  -2.3952 
  H    3.6231  -2.1601  -0.6688 
  H    2.3730  -2.9162   1.3496 
  H   -0.0134  -2.3209   1.6287 
  H   -3.2709   2.3010  -0.7739 
  H   -2.3809   4.3564  -1.8361 
  H    0.0075   4.9924  -1.5131 
  H    1.4913   3.5451  -0.1297 
  H    0.6102   1.4818   0.8970 
  C   -0.0660   0.3554  -0.0995 
  C   -0.0725  -1.1119  -0.6926 
  S   -0.0317   0.3193   1.8460 
  C    0.0052   2.0621   2.3801 
  C   -1.7249  -0.1545   2.3217 
  C   -1.1486   1.2645  -0.6238 
  C    1.1061  -1.9463  -0.1418 
  C    0.9139  -3.0133   0.7444 
  C    1.9862  -3.8222   1.1446 
  C    3.2726  -3.5665   0.6622 
  C    3.4773  -2.5022  -0.2274 
  C    2.4012  -1.7103  -0.6291 
  C   -0.8612   2.6134  -0.8931 
  C   -1.8452   3.4749  -1.3885 
  C   -3.1381   2.9988  -1.6209 
  C   -3.4382   1.6570  -1.3560 
  C   -2.4544   0.7989  -0.8621 
  O   -0.0418  -0.9546  -2.0171 
  H    0.9228   0.7878  -0.2875 
  H   -0.9976  -1.6077  -0.2840 
  H   -0.1003   2.0771   3.4685 
  H    0.9801   2.4683   2.0994 
  H   -0.7991   2.6247   1.9020 
  H   -2.4523   0.5098   1.8501 
  H   -1.7905  -0.0943   3.4112 
  H   -1.8814  -1.1858   1.9988 
  H   -0.0909  -3.2362   1.1040 
  H    1.8133  -4.6581   1.8201 
  H    4.1071  -4.1968   0.9630 
  H    4.4741  -2.3040  -0.6175 
  H    2.5446  -0.9172  -1.3584 
  H    0.1499   2.9856  -0.7386 
  H   -1.5972   4.5126  -1.6009 
  H   -3.9043   3.6635  -2.0134 
  H   -4.4385   1.2744  -1.5459 
  H   -2.6988  -0.2446  -0.6877 
  C    0.0068  -0.0059  -0.0012 
  C    0.0029  -0.0157   1.6911 
  S    1.7352  -0.0194  -0.7478 
  C    1.4695   0.2508  -2.5335 
  C    2.2822  -1.7547  -0.7477 
  O   -0.8694  -0.8795   2.1601 
  C   -0.9179  -0.9995  -0.6483 
  C    1.4259  -0.1552   2.2937 
  C    1.8106  -1.3795   2.8575 
  C    3.0368  -1.5202   3.5120 
  C    3.8957  -0.4213   3.6340 
  C    3.5172   0.8121   3.0932 
  C    2.2922   0.9396   2.4289 
  C   -1.8114  -0.5728  -1.6464 
  C   -2.6944  -1.4696  -2.2574 
  C   -2.6940  -2.8152  -1.8798 
  C   -1.8139  -3.2527  -0.8831 
  C   -0.9404  -2.3545  -0.2659 
  H   -0.2889   1.0050  -0.3054 
  H   -0.2558   1.0665   1.8545 
  H    2.4357   0.1354  -3.0323 
  H    1.1112   1.2762  -2.6560 
  H    0.7404  -0.4633  -2.9223 
  H    1.5409  -2.3854  -1.2420 
  H    3.2394  -1.7866  -1.2744 
  H    2.4182  -2.0542   0.2927 
  H    1.1031  -2.2024   2.8063 
  H    3.3137  -2.4790   3.9472 
  H    4.8418  -0.5205   4.1622 
  H    4.1682   1.6774   3.2031 
  H    1.9917   1.9101   2.0335 
  H   -1.8289   0.4768  -1.9346 
  H   -3.3816  -1.1154  -3.0226 
  H   -3.3789  -3.5168  -2.3512 
  H   -1.8183  -4.2954  -0.5724 
  H   -0.2985  -2.6907   0.5385 
  C   -0.0519  -0.0093   0.0074 
  C   -0.0597  -0.0091   1.6799 
  S    1.7576   0.0488  -0.5126 
  C    1.7666   0.0531  -2.3372 
  C    2.4029  -1.6205  -0.1763 
  C   -0.8327  -1.0975  -0.6717 
  C   -0.3426   1.4549   2.1128 
  C    0.6480   2.4462   2.1321 
  C    0.3600   3.7435   2.5724 
  C   -0.9319   4.0662   3.0021 
  C   -1.9266   3.0800   2.9936 
  C   -1.6274   1.7871   2.5572 
  C   -1.6071  -0.7869  -1.8037 
  C   -2.3611  -1.7700  -2.4522 
  C   -2.3499  -3.0847  -1.9764 
  C   -1.5858  -3.4061  -0.8489 
  C   -0.8379  -2.4230  -0.1967 
  O   -0.8891  -0.9000   2.1771 
  H   -0.3891   0.9650  -0.3620 
  H    1.0302  -0.1658   1.9452 
  H    2.8057  -0.0586  -2.6596 
  H    1.3800   1.0210  -2.6655 
  H    1.1489  -0.7616  -2.7209 
  H    1.7983  -2.3711  -0.6896 
  H    3.4366  -1.6385  -0.5320 
  H    2.3817  -1.7740   0.9046 
  H    1.6631   2.1971   1.8238 
  H    1.1453   4.4971   2.5930 
  H   -1.1576   5.0713   3.3522 
  H   -2.9317   3.3180   3.3382 
  H   -2.3702   0.9954   2.5790 
  H   -1.6326   0.2376  -2.1708 
  H   -2.9583  -1.5072  -3.3225 
  H   -2.9377  -3.8522  -2.4755 
  H   -1.5829  -4.4243  -0.4656 
  H   -0.2993  -2.6586   0.7119 
  C    0.7394   0.4991   1.2238 
  C   -0.7315   0.9393   1.3987 
  S    0.8873  -1.4733   0.3937 
  C    0.2504  -2.4675   1.7891 
  C    2.6726  -1.8279   0.5320 
  O   -0.5070   2.0117   2.1828 
  C    1.7133   1.3273   0.4504 
  C   -1.5565   1.2099   0.1272 
  C   -1.7521   2.5318  -0.2898 
  C   -2.5607   2.8283  -1.3901 
  C   -3.1998   1.7975  -2.0877 
  C   -3.0239   0.4725  -1.6726 
  C   -2.2121   0.1852  -0.5700 
  C    2.9062   1.7312   1.0774 
  C    3.8463   2.5077   0.3965 
  C    3.6165   2.8747  -0.9334 
  C    2.4452   2.4572  -1.5755 
  C    1.5019   1.6875  -0.8925 
  H    1.1253   0.2404   2.2102 
  H   -1.2514   0.0821   1.9026 
  H    0.4336  -3.5255   1.5825 
  H   -0.8245  -2.2895   1.8590 
  H    0.7400  -2.1678   2.7203 
  H    3.0443  -1.5271   1.5156 
  H    2.8276  -2.8990   0.3748 
  H    3.1816  -1.2620  -0.2505 
  H   -1.2684   3.3158   0.2831 
  H   -2.7014   3.8633  -1.6968 
  H   -3.8407   2.0242  -2.9372 
  H   -3.5317  -0.3345  -2.1971 
  H   -2.1132  -0.8478  -0.2368 
  H    3.0847   1.4522   2.1137 
  H    4.7551   2.8251   0.9030 
  H    4.3467   3.4786  -1.4675 
  H    2.2641   2.7329  -2.6117 
  H    0.5992   1.3685  -1.4019 
  C    0.3144   1.1285   0.2922 
  C   -1.0673   1.6372  -0.1746 
  S    0.5736  -0.8971  -0.2868 
  C    2.1946  -1.4020   0.3796 
  C   -0.5521  -1.7925   0.8334 
  C    0.6582   1.2561   1.7401 
  C   -1.3261   1.3945  -1.6739 
  C   -2.2461   0.4404  -2.1269 
  C   -2.5108   0.2876  -3.4942 
  C   -1.8541   1.0946  -4.4277 
  C   -0.9384   2.0587  -3.9845 
  C   -0.6870   2.2096  -2.6200 
  C    1.9832   1.5427   2.1156 
  C    2.3362   1.6772   3.4612 
  C    1.3672   1.5230   4.4566 
  C    0.0452   1.2324   4.0970 
  C   -0.3063   1.0965   2.7538 
  O   -0.9524   2.9353   0.1675 
  H    1.0947   1.5308  -0.3567 
  H   -1.8601   1.0628   0.3690 
  H    2.3040  -2.4807   0.2351 
  H    2.9640  -0.8785  -0.1942 
  H    2.2705  -1.1436   1.4384 
  H   -0.3692  -1.4990   1.8700 
  H   -0.3866  -2.8651   0.7013 
  H   -1.5755  -1.5425   0.5453 
  H   -2.7840  -0.1725  -1.4035 
  H   -3.2387  -0.4500  -3.8270 
  H   -2.0627   0.9857  -5.4899 
  H   -0.4331   2.7005  -4.7041 
  H   -0.0154   2.9861  -2.2632 
  H    2.7364   1.6900   1.3440 
  H    3.3638   1.9121   3.7291 
  H    1.6361   1.6367   5.5044 
  H   -0.7167   1.1220   4.8653 
  H   -1.3415   0.8976   2.4925 
  C    0.7128   3.6469   3.7922 
  C   -0.5529   3.3507   3.2698 
  C   -0.7654   2.1462   2.5932 
  C   -1.6417  -0.7990  -1.6553 
  C   -2.3774  -1.7834  -2.3090 
  C   -2.4425  -3.0759  -1.7728 
  C   -1.7658  -3.3863  -0.5811 
  C   -1.0320  -2.4101   0.0778 
  H   -0.4041   0.9663  -0.1956 
  H   -0.8538  -0.5468   2.2602 
  H    3.0416   0.5189  -3.1174 
  H    2.0876   1.9162  -2.5582 
  H    1.2558   0.4431  -3.1275 
  H    1.5192  -1.8875  -1.9183 
  H    3.2736  -1.8353  -1.5586 
  H    2.0833  -2.0595  -0.2308 
  H    2.3351   0.8075   2.8040 
  H    2.7444   2.9556   4.0331 
  H    0.8776   4.5785   4.3294 
  H   -1.3737   4.0529   3.4011 
  H   -1.7584   1.9106   2.2092 
  H   -1.5956   0.2091  -2.0609 
  H   -2.8974  -1.5499  -3.2345 
  H   -3.0111  -3.8470  -2.2877 
  H   -1.8081  -4.3962  -0.1804 
  H   -0.4631  -2.6356   0.9735 
  C    3.7151  -1.7911  -0.4392 
  C    4.4989  -1.1790   0.5466 
  C    4.0181  -0.0449   1.2108 
  C    2.7605   0.4743   0.8907 
  C    1.9683  -0.1405  -0.0910 
  C    2.4562  -1.2756  -0.7564 
  C    0.6185   0.4165  -0.4000 
  C   -0.6185  -0.4165  -0.4000 
  C   -1.9683   0.1405  -0.0910 
  C   -2.4562   1.2756  -0.7564 
  C   -3.7151   1.7911  -0.4392 
  C   -4.4989   1.1790   0.5466 
  C   -4.0181   0.0449   1.2108 
  C   -2.7605  -0.4743   0.8907 
  O    0.0000   0.0000  -1.6313 
  H    4.0868  -2.6682  -0.9650 
  H    5.4799  -1.5800   0.7920 
  H    4.6246   0.4388   1.9739 
  H    2.3918   1.3618   1.4029 
  H    1.8524  -1.7398  -1.5325 
  H    0.4849   1.4766  -0.1767 
  H   -0.4849  -1.4766  -0.1767 
  H   -1.8524   1.7398  -1.5325 
  H   -4.0868   2.6682  -0.9650 
  H   -5.4799   1.5800   0.7920 
  H   -4.6246  -0.4388   1.9739 
  H   -2.3918  -1.3618   1.4029 
  C   -2.7026  -0.7179  -2.0203 
  C   -3.3874  -0.5465  -0.8113 
  C   -2.7671  -0.8990   0.3904 
  C   -1.4675  -1.4152   0.3883 
  C   -0.7740  -1.5795  -0.8171 
  C   -1.4060  -1.2351  -2.0225 
  C    0.6012  -2.1578  -0.8809 
  C    1.8541  -1.4833  -0.4276 
  C    1.9467  -0.1154   0.1636 
  C    1.4344   0.1992   1.4289 
  C    1.5750   1.4908   1.9461 
  C    2.2307   2.4795   1.2063 
  C    2.7516   2.1690  -0.0557 
  C    2.6139   0.8789  -0.5708 
  O    1.2510  -2.5364   0.3460 
  H   -3.1809  -0.4555  -2.9609 
  H   -4.3996  -0.1483  -0.8086 
  H   -3.2967  -0.7799   1.3330 
  H   -0.9986  -1.7097   1.3214 
  H   -0.8803  -1.3807  -2.9646 
  H    0.7415  -2.8845  -1.6847 
  H    2.7572  -1.7993  -0.9555 
  H    0.9469  -0.5711   2.0175 
  H    1.1762   1.7216   2.9316 
  H    2.3429   3.4828   1.6114 
  H    3.2705   2.9293  -0.6351 
  H    3.0308   0.6362  -1.5470 
