# Supplementary material for: ChemEngine: harvesting 3D chemical structures of supplementary data from PDF files
Source: J Cheminform. 2016 Dec 29;8:73. doi: 10.1186/s13321-016-0175-x (PMC5195924; doi:10.1186/s13321-016-0175-x)
Supplement: Supplementary file 2 — Additional file 2. Recreated 3D geometry optimized structures of 29 molecules as visualized in the original program (Gauss View). [file 13321_2016_175_MOESM2_ESM.zip]

Archive with 10 entries (10 files):
- hem_46_51.pdf
- hem_1_6.pdf
- hem_6_11.pdf
- hem_11_16.pdf
- hem_16_21.pdf
- hem_21_26.pdf
- hem_26_31.pdf
- hem_31_36.pdf
- hem_36_41.pdf
- hem_41_46.pdf
