# Supplementary material for: ChemEngine: harvesting 3D chemical structures of supplementary data from PDF files
Source: J Cheminform. 2016 Dec 29;8:73. doi: 10.1186/s13321-016-0175-x (PMC5195924; doi:10.1186/s13321-016-0175-x)
Supplement: Supplementary file 3 — Additional file 3. A comparative table consisting of interatomic bond distances computed via ChemEngine and the commercial software package. This material is available free of charge via the Internet at http://pubs.acs.org. [file 13321_2016_175_MOESM3_ESM.xlsx]

## Sheet: Sheet1
	Mol_ID	Atom_ID	First atom	Second atom	Bond Distance(ChemEngine)	Bond Distance(Gaussian)
	Mol_1	1	C1	S2	1.70198	1.70198
	Mol_1	2	C1	H5	1.09057	1.09505
	Mol_1	3	C1	H6	1.09266	1.09266
	Mol_1	4	S2	C3	1.82963	1.82963
	Mol_1	5	S2	C4	1.85184	1.85184
	Mol_1	6	C3	H7	1.09505	1.09505
	Mol_1	7	C3	H8	1.093	1.093
	Mol_1	8	C3	H9	1.09434	1.09434
	Mol_1	9	C4	H10	1.09469	1.09469
	Mol_1	10	C4	H11	1.09344	1.09344
	Mol_1	11	C4	H12	1.09471	1.09471
	Mol_2	1	O1	C2	1.2163	1.2163
	Mol_2	2	C2	H3	1.10497	1.10497
	Mol_2	3	C2	H4	1.10525	1.10525
	Mol_3	1	O1	C2	1.37023	1.37023
	Mol_3	2	C2	C3	1.53672	1.53672
	Mol_3	3	C2	H7	1.11323	1.11323
	Mol_3	4	C2	H8	1.11065	1.11065
	Mol_3	5	C3	S4	1.84929	1.84929
	Mol_3	6	C3	H9	1.09521	1.09521
	Mol_3	7	C3	H10	1.09455	1.09521
	Mol_3	8	S4	C5	1.82179	1.84929
	Mol_3	9	S4	C6	1.82067	1.82067
	Mol_3	10	C5	H11	1.09307	1.09307
	Mol_3	11	C5	H12	1.09433	1.09433
	Mol_3	12	C5	H13	1.09343	1.09343
	Mol_3	13	C6	H14	1.09372	1.09343
	Mol_3	14	C6	H15	1.09202	1.09202
	Mol_3	15	C6	H16	1.09087	1.09087
