# Supplementary material for: ChemEngine: harvesting 3D chemical structures of supplementary data from PDF files
Source: J Cheminform. 2016 Dec 29;8:73. doi: 10.1186/s13321-016-0175-x (PMC5195924; doi:10.1186/s13321-016-0175-x)
Supplement: Supplementary file 4 — Additional file 4. Sample input file containing co-ordinates of molecules separated by comma delimiter. [file 13321_2016_175_MOESM4_ESM.txt]

--Link1--
# Opt=(Tight,GDIIS) B3LYP/6-31G(d) SCRF

mol_1

  0  1
C,-1.1744,0.5417,-0.9605
S,-0.0501,-0.0786,0.1566
C,1.0931,-1.1415,-0.7978
C,1.1877,1.1781,0.7204
H,-2.1028,0.8352,-0.4693
H,-0.7923,1.2464,-1.7030
H,1.5021,-0.5873,-1.6491
H,0.5151,-1.9988,-1.1522
H,1.8986,-1.4806,-0.1392
H,1.9471,0.6977,1.3456
H,0.6326,1.9146,1.3078
H,1.6478,1.6591,-0.1487

--Link1--
# Opt=(Tight,GDIIS) B3LYP/6-31G(d) SCRF

mol_10

  0  1
O,-0.4402,0.4277,0.6648
S,-0.9288,2.0657,-0.0304
C,0.9518,2.1079,0.1034
C,0.9362,0.6006,0.4899
O,-1.6115,1.6302,-1.2554
H,1.1001,2.6939,1.0142
C,-3.7133,3.1552,3.4094
C,-3.2270,4.1268,2.5327
C,-2.3435,3.7425,1.5222
C,-1.9614,2.4111,1.4173
C,-2.4333,1.4262,2.2854
C,-3.3226,1.8170,3.2870
H,-4.4016,3.4458,4.1979
H,-3.5288,5.1620,2.6330
H,-2.1095,0.3996,2.1792
H,-3.7082,1.0732,3.9779
C,-1.7013,4.6378,0.4748
O,-0.8852,3.8516,-0.3332
C,-2.7800,5.3091,-0.4187
F,-3.5788,6.1236,0.3107
F,-2.2315,6.0420,-1.3942
F,-3.5486,4.3648,-0.9779
C,-0.7767,5.6892,1.1476
F,-1.4601,6.5073,1.9742
F,0.1563,5.0472,1.8825
F,-0.1428,6.4489,0.2485
C,1.4686,-0.3770,-0.5829
F,2.7941,-0.2173,-0.7692
F,1.2493,-1.6523,-0.2274
F,0.8490,-0.1731,-1.7567
C,1.6745,0.3978,1.8386
F,2.9573,0.8099,1.7516
F,1.0734,1.1366,2.7957
F,1.6736,-0.8761,2.2479
C,3.3976,3.9173,-2.9353
C,3.7304,4.0225,-1.5834
C,2.9102,3.4387,-0.6193
C,1.7637,2.7228,-0.9975
C,1.4349,2.6185,-2.3572
C,2.2468,3.2223,-3.3159
H,4.0280,4.3813,-3.6892
H,4.6194,4.5668,-1.2772
H,3.1644,3.5286,0.4340
H,0.5395,2.0908,-2.6630
H,1.9766,3.1492,-4.3656

--Link1--
# Opt=(Tight,GDIIS) B3LYP/6-31G(d) SCRF

mol_11

  0  1
C,-0.1088,1.9059,0.0000
C,1.2943,1.8669,0.0000
C,1.9714,0.6409,0.0000
C,1.2449,-0.5503,0.0000
C,-0.1576,-0.5158,0.0000
C,-0.8354,0.7182,0.0000
C,-0.9028,-1.7883,0.0000
O,-2.1233,-1.8845,0.0000
H,-0.6259,2.8625,0.0000
H,1.8602,2.7956,0.0000
H,3.0579,0.6161,0.0000
H,1.7580,-1.5108,0.0000
H,-1.9224,0.7252,0.0000
H,-0.2676,-2.6982,0.0000

--Link1--
# Opt=(Tight,GDIIS) B3LYP/6-31G(d) SCRF

mol_12

  0  1
C,-0.3239,3.0913,-1.3859
S,-0.5917,1.8957,0.0000
C,-0.3239,3.0913,1.3859
C,0.6471,0.7540,0.0000
C,0.4054,-0.6738,0.0000
C,-0.8764,-1.2878,0.0000
C,-1.0225,-2.6747,0.0000
C,0.0948,-3.5222,0.0000
C,1.3695,-2.9397,0.0000
C,1.5243,-1.5531,0.0000
H,-0.4775,2.5403,-2.3171
H,0.6986,3.4792,-1.3400
H,-1.0501,3.9057,-1.3015
H,-0.4775,2.5403,2.3171
H,-1.0501,3.9057,1.3015
H,0.6986,3.4792,1.3400
H,1.6714,1.1193,0.0000
H,-1.7676,-0.6647,0.0000
H,-2.0258,-3.0993,0.0000
H,-0.0247,-4.6032,0.0000
H,2.2564,-3.5721,0.0000
H,2.5268,-1.1272,0.0000

--Link1--
# Opt=(Tight,GDIIS) B3LYP/6-31G(d) SCRF

mol_13

  0  1
C,0.8434,2.4483,-1.3963
S,-0.3580,2.2192,0.0000
C,0.8434,2.4483,1.3963
C,-1.0921,0.7047,0.0000
C,-0.5084,-0.6158,0.0000
C,0.8820,-0.8980,0.0000
C,1.3604,-2.2099,0.0000
C,0.4831,-3.3014,0.0000
C,-0.8967,-3.0478,0.0000
C,-1.3815,-1.7417,0.0000
H,0.2673,2.3521,-2.3200
H,1.6365,1.6986,-1.3650
H,1.2639,3.4549,-1.3175
H,0.2673,2.3521,2.3200
H,1.2639,3.4549,1.3175
H,1.6365,1.6986,1.3650
H,-2.1729,0.8009,0.0000
H,1.6057,-0.0877,0.0000
H,2.4364,-2.3766,0.0000
H,0.8615,-4.3209,0.0000
H,-1.6022,-3.8776,0.0000
H,-2.4573,-1.5706,0.0000

--Link1--
# Opt=(Tight,GDIIS) B3LYP/6-31G(d) SCRF

mol_14

  0  1
C,-0.73358,0.72947,0.51244
C,1.31092,1.46070,0.73756
S,-1.63105,2.26178,0.64242
C,-1.43585,2.67442,2.40248
C,-3.42759,1.88195,0.58698
O,1.30312,2.66179,1.13764
C,-0.82410,0.06266,-0.79488
C,1.87487,0.37036,1.61023
C,2.13356,0.61901,2.96681
C,2.72251,-0.35891,3.77060
C,3.07037,-1.60074,3.22459
C,2.82403,-1.85525,1.87022
C,2.23339,-0.87440,1.06910
C,-0.83203,-1.34979,-0.84873
C,-0.79782,-2.02892,-2.06684
C,-0.77536,-1.32259,-3.27524
C,-0.77576,0.07652,-3.24270
C,-0.78944,0.75929,-2.02564
H,-0.97283,0.09005,1.36365
H,1.44096,1.25096,-0.34039
H,-2.02205,3.57503,2.60300
H,-0.36887,2.86093,2.53514
H,-1.78237,1.83898,3.01697
H,-3.67380,1.13246,1.34372
H,-3.97860,2.81150,0.76076
H,-3.64473,1.50143,-0.41374
H,1.88659,1.59612,3.37301
H,2.92328,-0.15033,4.81976
H,3.53741,-2.36054,3.84750
H,3.10463,-2.81268,1.43635
H,2.05811,-1.06792,0.01327
H,-0.86197,-1.91260,0.08191
H,-0.79994,-3.11738,-2.07171
H,-0.75829,-1.85331,-4.22431
H,-0.75588,0.64422,-4.17126
H,-0.76715,1.84724,-2.03095

--Link1--
# Opt=(Tight,GDIIS) B3LYP/6-31G(d) SCRF

mol_15

  0  1
C,1.03148,1.24217,-0.28164
C,-1.02083,1.47817,-0.03861
S,1.33539,0.45133,-1.85045
C,0.60999,1.65149,-3.01586
C,3.11797,0.63443,-2.26465
C,1.66535,0.60496,0.88519
C,-1.59458,0.08993,-0.21179
C,-1.52365,-0.86189,0.81711
C,-2.11994,-2.11698,0.66809
C,-2.80205,-2.43606,-0.51153
C,-2.88810,-1.48845,-1.53852
C,-2.29383,-0.23448,-1.38476
C,1.98313,1.42181,1.99425
C,2.48716,0.87591,3.17434
C,2.70244,-0.50326,3.28184
C,2.39990,-1.32528,2.19110
C,1.88485,-0.78349,1.01207
O,-1.40791,2.41388,-0.80627
H,1.24707,2.30845,-0.37131
H,-0.81710,1.70374,1.02836
H,0.53507,1.17123,-3.99409
H,-0.37029,1.91899,-2.61097
H,1.24858,2.53794,-3.06442
H,3.40911,1.68384,-2.16905
H,3.26280,0.27784,-3.28894
H,3.68255,0.01160,-1.56733
H,-1.01271,-0.60979,1.74287
H,-2.06366,-2.84195,1.47724
H,-3.27460,-3.40940,-0.62426
H,-3.43200,-1.72208,-2.45192
H,-2.39004,0.52186,-2.15895
H,1.83256,2.49751,1.91940
H,2.72101,1.53264,4.01033
H,3.10188,-0.92858,4.19952
H,2.56180,-2.39935,2.25590
H,1.64178,-1.45021,0.18794

--Link1--
# Opt=(Tight,GDIIS) B3LYP/6-31G(d) SCRF

mol_16

  0  1
C,0.14759,0.13530,-0.14672
C,-0.04672,0.52120,1.99005
S,1.89421,-0.19850,-0.22176
C,2.68052,1.27310,0.50417
C,2.41770,-0.02598,-1.97164
C,-0.69549,-0.98245,-0.60174
C,-1.50005,0.20735,2.18588
C,-2.48240,1.16680,1.90355
C,-3.83048,0.90035,2.15666
C,-4.20999,-0.33602,2.69159
C,-3.23480,-1.30052,2.97218
C,-1.88906,-1.02766,2.72438
C,-1.92918,-0.69351,-1.22761
C,-2.81745,-1.70672,-1.58350
C,-2.49869,-3.04897,-1.34591
C,-1.27831,-3.35599,-0.73583
C,-0.39415,-2.34287,-0.36240
O,0.84613,-0.12984,2.60593
H,-0.07595,1.09154,-0.62460
H,0.11768,1.59279,1.76130
H,3.75196,1.20524,0.29854
H,2.49097,1.20246,1.57589
H,2.26024,2.18453,0.07082
H,2.13612,0.96005,-2.35036
H,3.50049,-0.17358,-2.02719
H,1.90469,-0.81072,-2.53219
H,-2.18398,2.13276,1.49718
H,-4.58361,1.65712,1.94647
H,-5.25840,-0.54378,2.89607
H,-3.52552,-2.26128,3.39269
H,-1.11944,-1.75796,2.95473
H,-2.18896,0.34448,-1.42527
H,-3.76173,-1.44664,-2.05863
H,-3.18833,-3.83958,-1.63326
H,-1.01182,-4.39342,-0.54047
H,0.53773,-2.61104,0.12852

--Link1--
# Opt=(Tight,GDIIS) B3LYP/6-31G(d) SCRF

mol_17

  0  1
H,3.41908,2.69024,0.77970
H,2.05407,1.75973,-1.07072
H,-2.34361,-2.25492,-0.39645
H,-3.10830,-3.12765,1.78692
H,-2.96538,-1.70289,3.82949
H,-2.01058,0.59771,3.64979
H,-1.20475,1.44722,1.48985
C,1.47786,-0.01599,0.01416
C,1.62175,-0.72217,1.21693
C,2.39193,-0.20281,2.25923
C,3.03967,1.02926,2.10877
C,2.90590,1.73963,0.91027
C,2.12970,1.21682,-0.12844
C,-2.26704,-1.63043,0.48970
C,-2.69919,-2.12077,1.72376
C,-2.61899,-1.32407,2.87038
C,-2.08799,-0.03341,2.76660
C,-1.63957,0.45187,1.53789
H,-1.60090,-0.49369,-1.77451
H,0.90466,-0.08427,-2.07940
H,-1.10170,2.95021,-3.38872
H,0.30357,1.93991,-2.94534
H,-1.16770,1.16887,-3.62438
H,-3.55569,1.35723,-2.43237
H,-3.38892,3.09743,-1.98527
H,-3.77132,1.87911,-0.72709
H,1.13401,-1.68779,1.30830
H,2.49722,-0.76254,3.18667
H,3.64901,1.42959,2.91634

--Link1--
# Opt=(Tight,GDIIS) B3LYP/6-31G(d) SCRF

mol_18

  0  1
C,-2.2479,-0.1750,0.4320
C,-1.1334,-1.2337,0.0454
S,-2.1183,-0.2132,2.3065
C,-2.6761,-1.8707,2.8244
C,-3.6373,0.7259,2.7479
O,-0.2717,-1.3338,1.0879
C,-1.9298,1.2339,-0.0203
C,-1.7211,-2.5751,-0.4531
C,-1.1704,-3.7703,0.0222
C,-1.5825,-5.0070,-0.4845
C,-2.5596,-5.0644,-1.4838
C,-3.1165,-3.8751,-1.9707
C,-2.6957,-2.6428,-1.4614
C,-2.9087,2.0386,-0.6208
C,-2.5867,3.3182,-1.0879
C,-1.2842,3.8072,-0.9537
C,-0.3013,3.0112,-0.3515
C,-0.6207,1.7350,0.1110
H,-3.2803,-0.4459,0.1728
H,-0.6686,-0.7951,-0.8720
H,-2.9003,-1.8169,3.8934
H,-1.8430,-2.5404,2.6284
H,-3.5647,-2.1678,2.2640
H,-4.5355,0.2640,2.3282
H,-3.6973,0.7495,3.8398
H,-3.5208,1.7443,2.3694
H,-0.3979,-3.6995,0.7826
H,-1.1339,-5.9246,-0.1071
H,-2.8786,-6.0236,-1.8861
H,-3.8708,-3.9081,-2.7549
H,-3.1185,-1.7261,-1.8726
H,-3.9224,1.6600,-0.7365
H,-3.3533,3.9293,-1.5588
H,-1.0337,4.8009,-1.3182
H,0.7158,3.3837,-0.2488
H,0.1353,1.0992,0.5648

--Link1--
# Opt=(Tight,GDIIS) B3LYP/6-31G(d) SCRF

mol_19

  0  1
C,0.4939,-0.1198,0.0233
C,0.3600,1.4395,0.2512
S,-0.0731,-0.6648,1.7553
C,-0.4675,-2.4427,1.4830
C,1.3918,-0.8750,2.8314
C,1.8153,-0.6750,-0.4282
C,0.9661,2.2600,-0.9002
C,0.4643,2.1785,-2.2164
C,0.9887,2.9775,-3.2359
C,2.0268,3.8801,-2.9568
C,2.5233,3.9779,-1.6417
C,1.9865,3.1798,-0.6315
C,1.8468,-1.7089,-1.3760
C,3.0621,-2.1983,-1.8706
C,4.2620,-1.6612,-1.4222
C,4.2427,-0.6324,-0.4721
C,3.0315,-0.1477,0.0270
O,0.8732,1.7150,1.4749
H,-0.3115,-0.5247,-0.6067
H,-0.7425,1.6192,0.1921
H,-0.6559,-2.9064,2.4530
H,-1.3786,-2.4991,0.8927
H,0.3590,-2.9527,0.9763
H,2.1536,-1.4867,2.3582
H,1.0517,-1.3336,3.7742
H,1.7601,0.1352,3.0009
H,-0.3381,1.4827,-2.4491
H,0.5927,2.8999,-4.2477
H,2.4328,4.5077,-3.7495
H,3.3231,4.6745,-1.4089
H,2.3363,3.2530,0.3809
H,0.9139,-2.1184,-1.7431
H,3.0688,-2.9925,-2.6120
H,5.2076,-2.0356,-1.8124
H,5.1738,-0.2019,-0.1275
H,3.0045,0.6588,0.7549

--Link1--
# Opt=(Tight,GDIIS) B3LYP/6-31G(d) SCRF

mol_2

  0  1
O,0.3973,0.7815,0.2535
C,-0.1107,-0.2152,-0.2239
H,-1.1922,-0.2672,-0.4444
H,0.4852,-1.1159,-0.4589

--Link1--
# Opt=(Tight,GDIIS) B3LYP/6-31G(d) SCRF

mol_20

  0  1
C,-1.9766,0.4763,0.7098
C,-1.6415,-0.8678,-0.1131
S,-1.5793,0.4095,2.5736
C,-2.6795,-0.9257,3.1579
C,-2.4660,1.8639,3.2323
O,-2.2520,-0.7059,-1.2819
C,-1.4003,1.7496,0.1438
C,-0.1318,-1.1775,-0.2015
C,0.5808,-0.7720,-1.3376
C,1.9253,-1.1100,-1.5034
C,2.5807,-1.8789,-0.5336
C,1.8791,-2.3003,0.6004
C,0.5327,-1.9507,0.7603
C,-2.2290,2.5759,-0.6321
C,-1.7257,3.7332,-1.2310
C,-0.3852,4.0892,-1.0514
C,0.4470,3.2779,-0.2737
C,-0.0540,2.1130,0.3134
H,-3.0693,0.5250,0.7035
H,-2.0611,-1.6846,0.5389
H,-2.7064,-0.8726,4.2493
H,-2.2551,-1.8804,2.8444
H,-3.6806,-0.7954,2.7376
H,-3.5012,1.8543,2.8806
H,-2.4239,1.8193,4.3238
H,-1.9456,2.7533,2.8728
H,0.0412,-0.2124,-2.0949
H,2.4605,-0.7883,-2.3952
H,3.6231,-2.1601,-0.6688
H,2.3730,-2.9162,1.3496
H,-0.0134,-2.3209,1.6287
H,-3.2709,2.3010,-0.7739
H,-2.3809,4.3564,-1.8361
H,0.0075,4.9924,-1.5131
H,1.4913,3.5451,-0.1297
H,0.6102,1.4818,0.8970

--Link1--
# Opt=(Tight,GDIIS) B3LYP/6-31G(d) SCRF

mol_21

  0  1
C,-0.0660,0.3554,-0.0995
C,-0.0725,-1.1119,-0.6926
S,-0.0317,0.3193,1.8460
C,0.0052,2.0621,2.3801
C,-1.7249,-0.1545,2.3217
C,-1.1486,1.2645,-0.6238
C,1.1061,-1.9463,-0.1418
C,0.9139,-3.0133,0.7444
C,1.9862,-3.8222,1.1446
C,3.2726,-3.5665,0.6622
C,3.4773,-2.5022,-0.2274
C,2.4012,-1.7103,-0.6291
C,-0.8612,2.6134,-0.8931
C,-1.8452,3.4749,-1.3885
C,-3.1381,2.9988,-1.6209
C,-3.4382,1.6570,-1.3560
C,-2.4544,0.7989,-0.8621
O,-0.0418,-0.9546,-2.0171
H,0.9228,0.7878,-0.2875
H,-0.9976,-1.6077,-0.2840
H,-0.1003,2.0771,3.4685
H,0.9801,2.4683,2.0994
H,-0.7991,2.6247,1.9020
H,-2.4523,0.5098,1.8501
H,-1.7905,-0.0943,3.4112
H,-1.8814,-1.1858,1.9988
H,-0.0909,-3.2362,1.1040
H,1.8133,-4.6581,1.8201
H,4.1071,-4.1968,0.9630
H,4.4741,-2.3040,-0.6175
H,2.5446,-0.9172,-1.3584
H,0.1499,2.9856,-0.7386
H,-1.5972,4.5126,-1.6009
H,-3.9043,3.6635,-2.0134
H,-4.4385,1.2744,-1.5459
H,-2.6988,-0.2446,-0.6877

--Link1--
# Opt=(Tight,GDIIS) B3LYP/6-31G(d) SCRF

mol_22

  0  1
C,0.0068,-0.0059,-0.0012
C,0.0029,-0.0157,1.6911
S,1.7352,-0.0194,-0.7478
C,1.4695,0.2508,-2.5335
C,2.2822,-1.7547,-0.7477
O,-0.8694,-0.8795,2.1601
C,-0.9179,-0.9995,-0.6483
C,1.4259,-0.1552,2.2937
C,1.8106,-1.3795,2.8575
C,3.0368,-1.5202,3.5120
C,3.8957,-0.4213,3.6340
C,3.5172,0.8121,3.0932
C,2.2922,0.9396,2.4289
C,-1.8114,-0.5728,-1.6464
C,-2.6944,-1.4696,-2.2574
C,-2.6940,-2.8152,-1.8798
C,-1.8139,-3.2527,-0.8831
C,-0.9404,-2.3545,-0.2659
H,-0.2889,1.0050,-0.3054
H,-0.2558,1.0665,1.8545
H,2.4357,0.1354,-3.0323
H,1.1112,1.2762,-2.6560
H,0.7404,-0.4633,-2.9223
H,1.5409,-2.3854,-1.2420
H,3.2394,-1.7866,-1.2744
H,2.4182,-2.0542,0.2927
H,1.1031,-2.2024,2.8063
H,3.3137,-2.4790,3.9472
H,4.8418,-0.5205,4.1622
H,4.1682,1.6774,3.2031
H,1.9917,1.9101,2.0335
H,-1.8289,0.4768,-1.9346
H,-3.3816,-1.1154,-3.0226
H,-3.3789,-3.5168,-2.3512
H,-1.8183,-4.2954,-0.5724
H,-0.2985,-2.6907,0.5385

--Link1--
# Opt=(Tight,GDIIS) B3LYP/6-31G(d) SCRF

mol_23

  0  1
C,-0.0519,-0.0093,0.0074
C,-0.0597,-0.0091,1.6799
S,1.7576,0.0488,-0.5126
C,1.7666,0.0531,-2.3372
C,2.4029,-1.6205,-0.1763
C,-0.8327,-1.0975,-0.6717
C,-0.3426,1.4549,2.1128
C,0.6480,2.4462,2.1321
C,0.3600,3.7435,2.5724
C,-0.9319,4.0662,3.0021
C,-1.9266,3.0800,2.9936
C,-1.6274,1.7871,2.5572
C,-1.6071,-0.7869,-1.8037
C,-2.3611,-1.7700,-2.4522
C,-2.3499,-3.0847,-1.9764
C,-1.5858,-3.4061,-0.8489
C,-0.8379,-2.4230,-0.1967
O,-0.8891,-0.9000,2.1771
H,-0.3891,0.9650,-0.3620
H,1.0302,-0.1658,1.9452
H,2.8057,-0.0586,-2.6596
H,1.3800,1.0210,-2.6655
H,1.1489,-0.7616,-2.7209
H,1.7983,-2.3711,-0.6896
H,3.4366,-1.6385,-0.5320
H,2.3817,-1.7740,0.9046
H,1.6631,2.1971,1.8238
H,1.1453,4.4971,2.5930
H,-1.1576,5.0713,3.3522
H,-2.9317,3.3180,3.3382
H,-2.3702,0.9954,2.5790
H,-1.6326,0.2376,-2.1708
H,-2.9583,-1.5072,-3.3225
H,-2.9377,-3.8522,-2.4755
H,-1.5829,-4.4243,-0.4656
H,-0.2993,-2.6586,0.7119

--Link1--
# Opt=(Tight,GDIIS) B3LYP/6-31G(d) SCRF

mol_24

  0  1
C,0.7394,0.4991,1.2238
C,-0.7315,0.9393,1.3987
S,0.8873,-1.4733,0.3937
C,0.2504,-2.4675,1.7891
C,2.6726,-1.8279,0.5320
O,-0.5070,2.0117,2.1828
C,1.7133,1.3273,0.4504
C,-1.5565,1.2099,0.1272
C,-1.7521,2.5318,-0.2898
C,-2.5607,2.8283,-1.3901
C,-3.1998,1.7975,-2.0877
C,-3.0239,0.4725,-1.6726
C,-2.2121,0.1852,-0.5700
C,2.9062,1.7312,1.0774
C,3.8463,2.5077,0.3965
C,3.6165,2.8747,-0.9334
C,2.4452,2.4572,-1.5755
C,1.5019,1.6875,-0.8925
H,1.1253,0.2404,2.2102
H,-1.2514,0.0821,1.9026
H,0.4336,-3.5255,1.5825
H,-0.8245,-2.2895,1.8590
H,0.7400,-2.1678,2.7203
H,3.0443,-1.5271,1.5156
H,2.8276,-2.8990,0.3748
H,3.1816,-1.2620,-0.2505
H,-1.2684,3.3158,0.2831
H,-2.7014,3.8633,-1.6968
H,-3.8407,2.0242,-2.9372
H,-3.5317,-0.3345,-2.1971
H,-2.1132,-0.8478,-0.2368
H,3.0847,1.4522,2.1137
H,4.7551,2.8251,0.9030
H,4.3467,3.4786,-1.4675
H,2.2641,2.7329,-2.6117
H,0.5992,1.3685,-1.4019

--Link1--
# Opt=(Tight,GDIIS) B3LYP/6-31G(d) SCRF

mol_25

  0  1
C,0.3144,1.1285,0.2922
C,-1.0673,1.6372,-0.1746
S,0.5736,-0.8971,-0.2868
C,2.1946,-1.4020,0.3796
C,-0.5521,-1.7925,0.8334
C,0.6582,1.2561,1.7401
C,-1.3261,1.3945,-1.6739
C,-2.2461,0.4404,-2.1269
C,-2.5108,0.2876,-3.4942
C,-1.8541,1.0946,-4.4277
C,-0.9384,2.0587,-3.9845
C,-0.6870,2.2096,-2.6200
C,1.9832,1.5427,2.1156
C,2.3362,1.6772,3.4612
C,1.3672,1.5230,4.4566
C,0.0452,1.2324,4.0970
C,-0.3063,1.0965,2.7538
O,-0.9524,2.9353,0.1675
H,1.0947,1.5308,-0.3567
H,-1.8601,1.0628,0.3690
H,2.3040,-2.4807,0.2351
H,2.9640,-0.8785,-0.1942
H,2.2705,-1.1436,1.4384
H,-0.3692,-1.4990,1.8700
H,-0.3866,-2.8651,0.7013
H,-1.5755,-1.5425,0.5453
H,-2.7840,-0.1725,-1.4035
H,-3.2387,-0.4500,-3.8270
H,-2.0627,0.9857,-5.4899
H,-0.4331,2.7005,-4.7041
H,-0.0154,2.9861,-2.2632
H,2.7364,1.6900,1.3440
H,3.3638,1.9121,3.7291
H,1.6361,1.6367,5.5044
H,-0.7167,1.1220,4.8653
H,-1.3415,0.8976,2.4925

--Link1--
# Opt=(Tight,GDIIS) B3LYP/6-31G(d) SCRF

mol_26

  0  1
C,0.7128,3.6469,3.7922
C,-0.5529,3.3507,3.2698
C,-0.7654,2.1462,2.5932
C,-1.6417,-0.7990,-1.6553
C,-2.3774,-1.7834,-2.3090
C,-2.4425,-3.0759,-1.7728
C,-1.7658,-3.3863,-0.5811
C,-1.0320,-2.4101,0.0778
H,-0.4041,0.9663,-0.1956
H,-0.8538,-0.5468,2.2602
H,3.0416,0.5189,-3.1174
H,2.0876,1.9162,-2.5582
H,1.2558,0.4431,-3.1275
H,1.5192,-1.8875,-1.9183
H,3.2736,-1.8353,-1.5586
H,2.0833,-2.0595,-0.2308
H,2.3351,0.8075,2.8040
H,2.7444,2.9556,4.0331
H,0.8776,4.5785,4.3294
H,-1.3737,4.0529,3.4011
H,-1.7584,1.9106,2.2092
H,-1.5956,0.2091,-2.0609
H,-2.8974,-1.5499,-3.2345
H,-3.0111,-3.8470,-2.2877
H,-1.8081,-4.3962,-0.1804
H,-0.4631,-2.6356,0.9735

--Link1--
# Opt=(Tight,GDIIS) B3LYP/6-31G(d) SCRF

mol_27

  0  1
C,3.7151,-1.7911,-0.4392
C,4.4989,-1.1790,0.5466
C,4.0181,-0.0449,1.2108
C,2.7605,0.4743,0.8907
C,1.9683,-0.1405,-0.0910
C,2.4562,-1.2756,-0.7564
C,0.6185,0.4165,-0.4000
C,-0.6185,-0.4165,-0.4000
C,-1.9683,0.1405,-0.0910
C,-2.4562,1.2756,-0.7564
C,-3.7151,1.7911,-0.4392
C,-4.4989,1.1790,0.5466
C,-4.0181,0.0449,1.2108
C,-2.7605,-0.4743,0.8907
O,0.0000,0.0000,-1.6313
H,4.0868,-2.6682,-0.9650
H,5.4799,-1.5800,0.7920
H,4.6246,0.4388,1.9739
H,2.3918,1.3618,1.4029
H,1.8524,-1.7398,-1.5325
H,0.4849,1.4766,-0.1767
H,-0.4849,-1.4766,-0.1767
H,-1.8524,1.7398,-1.5325
H,-4.0868,2.6682,-0.9650
H,-5.4799,1.5800,0.7920
H,-4.6246,-0.4388,1.9739
H,-2.3918,-1.3618,1.4029

--Link1--
# Opt=(Tight,GDIIS) B3LYP/6-31G(d) SCRF

mol_28

  0  1
C,-2.7026,-0.7179,-2.0203
C,-3.3874,-0.5465,-0.8113
C,-2.7671,-0.8990,0.3904
C,-1.4675,-1.4152,0.3883
C,-0.7740,-1.5795,-0.8171
C,-1.4060,-1.2351,-2.0225
C,0.6012,-2.1578,-0.8809
C,1.8541,-1.4833,-0.4276
C,1.9467,-0.1154,0.1636
C,1.4344,0.1992,1.4289
C,1.5750,1.4908,1.9461
C,2.2307,2.4795,1.2063
C,2.7516,2.1690,-0.0557
C,2.6139,0.8789,-0.5708
O,1.2510,-2.5364,0.3460
H,-3.1809,-0.4555,-2.9609
H,-4.3996,-0.1483,-0.8086
H,-3.2967,-0.7799,1.3330
H,-0.9986,-1.7097,1.3214
H,-0.8803,-1.3807,-2.9646
H,0.7415,-2.8845,-1.6847
H,2.7572,-1.7993,-0.9555
H,0.9469,-0.5711,2.0175
H,1.1762,1.7216,2.9316
H,2.3429,3.4828,1.6114
H,3.2705,2.9293,-0.6351
H,3.0308,0.6362,-1.5470

--Link1--
# Opt=(Tight,GDIIS) B3LYP/6-31G(d) SCRF

mol_29

  0  1
C,0.0000,1.4234,0.5726
S,0.0000,0.0000,-0.5786
C,0.0000,-1.4234,0.5726
H,0.0000,2.3296,-0.0417
H,0.8961,1.4225,1.2003
H,-0.8961,1.4225,1.2003
H,0.0000,-2.3296,-0.0417
H,-0.8961,-1.4225,1.2003
H,0.8961,-1.4225,1.2003

--Link1--
# Opt=(Tight,GDIIS) B3LYP/6-31G(d) SCRF

mol_3

  0  1
O,-0.0217,0.5338,0.1192
C,0.1287,0.0319,1.3853
C,1.6152,-0.1418,1.7341
S,2.5115,1.3237,1.0494
C,3.9855,1.3323,2.1200
C,1.5988,2.7808,1.6483
H,-0.3312,-0.9714,1.5308
H,-0.3308,0.6775,2.1635
H,2.0619,-0.9842,1.1953
H,1.8256,-0.2277,2.8048
H,4.5813,2.2143,1.8712
H,4.5532,0.4265,1.8859
H,3.6936,1.3418,3.1737
H,2.2038,3.6554,1.3928
H,1.4238,2.7278,2.7249
H,0.6620,2.8002,1.0897

--Link1--
# Opt=(Tight,GDIIS) B3LYP/6-31G(d) SCRF

mol_4

  0  1
O,-0.0032,1.0395,0.4071
C,-0.0346,-0.0214,1.2643
C,1.3583,-0.2925,1.9196
S,1.3201,0.0241,3.7243
C,2.9472,-0.5940,4.2510
C,0.1834,-1.2796,4.2950
H,-0.3212,-0.9735,0.7695
H,-0.7896,0.1128,2.0718
H,2.0860,0.4200,1.5200
H,1.7287,-1.3126,1.7737
H,2.9696,-0.6066,5.3432
H,3.6902,0.1133,3.8714
H,3.1182,-1.5918,3.8386
H,0.2336,-1.3183,5.3857
H,0.4535,-2.2397,3.8478
H,-0.8207,-0.9799,3.9846

--Link1--
# Opt=(Tight,GDIIS) B3LYP/6-31G(d) SCRF

mol_5

  0  1
O,-2.5934,1.8650,1.0420
C,-2.0760,0.7162,0.5124
C,-0.5964,0.5954,0.9312
S,0.1348,-1.0104,0.4094
C,1.9136,-0.6937,0.6218
C,-0.0895,-0.9388,-1.3982
H,-2.1274,0.6998,-0.5955
H,-2.6030,-0.2036,0.8533
H,-0.5088,0.6122,2.0226
H,0.0102,1.4010,0.5028
H,2.4581,-1.5826,0.2925
H,2.0774,-0.5334,1.6920
H,2.2092,0.1899,0.0499
H,0.4940,-1.7478,-1.8430
H,0.2254,0.0359,-1.7816
H,-1.1516,-1.1037,-1.5947

--Link1--
# Opt=(Tight,GDIIS) B3LYP/6-31G(d) SCRF

mol_6

  0  1
S,0.1735,-1.1803,0.3726
C,1.9206,-0.6880,0.5693
C,-0.0688,-1.0048,-1.4291
H,-2.4247,0.7725,-0.6107
H,-2.9782,0.0576,0.9459
H,-0.7980,0.6855,2.0581
H,-0.2182,1.4487,0.4743
H,2.5714,-1.4074,0.0641
H,2.1384,-0.6955,1.6417
H,2.0877,0.3176,0.1713
H,0.5545,-1.7256,-1.9654
H,0.1632,0.0142,-1.7548
H,-1.1221,-1.2194,-1.6319

--Link1--
# Opt=(Tight,GDIIS) B3LYP/6-31G(d) SCRF

mol_7

  0  1
C,0.0000,0.7350,0.4336
C,0.0000,-0.7350,0.4336
O,0.0000,0.0000,-0.8108
H,0.9243,1.2755,0.6357
H,-0.9243,1.2755,0.6357
H,-0.9243,-1.2755,0.6357
H,0.9243,-1.2755,0.6357

--Link1--
# Opt=(Tight,GDIIS) B3LYP/6-31G(d) SCRF

mol_8

  0  1
S,0.0000,0.0000,-0.5766
C,0.0000,1.4250,0.5708
C,0.0000,-1.4250,0.5708
H,0.0000,2.3292,-0.0472
H,0.8966,1.4278,1.1983
H,-0.8966,1.4278,1.1983
H,0.0000,-2.3292,-0.0472
H,-0.8966,-1.4278,1.1983
H,0.8966,-1.4278,1.1983

--Link1--
# Opt=(Tight,GDIIS) B3LYP/6-31G(d) SCRF

mol_9

  0  1
O,-0.2554,0.2859,0.4718
C,0.0500,-0.3096,1.7012
C,1.5008,-0.3531,1.4855
S,2.5047,1.4403,-0.1338
C,3.8943,2.2473,0.7327
C,1.4287,2.8730,-0.4767
H,-0.3746,-1.3251,1.8437
H,-0.2435,0.2959,2.5753
H,1.8839,-1.0789,0.7762
H,2.2126,0.1188,2.1539
H,4.4104,2.9367,0.0565
H,4.5910,1.4609,1.0385
H,3.5404,2.7873,1.6165
H,1.9290,3.5345,-1.1924
H,1.1888,3.4198,0.4393
H,0.5102,2.4816,-0.9162
